# Supplementary material for: The Hedonext® Method—A Case Study with Extra Virgin Olive Oil
Source: Foods. 2026 Jan 12;15(2):276. doi: 10.3390/foods15020276 (PMC12840397; doi:10.3390/foods15020276)
Supplement: Supplementary file 1 [file foods-15-00276-s001.zip]

Archive with 1 entries (1 files):
- foods-4010957-supplementary.pdf
